# Supplementary material for: The effect of enrofloxacin on enteric Escherichia coli: Fitting a mathematical model to in vivo data
Source: PLoS One. 2020 Jan 31;15(1):e0228138. doi: 10.1371/journal.pone.0228138 (PMC6993981; doi:10.1371/journal.pone.0228138)
Supplement: S1 File — (CSV) [file pone.0228138.s001.csv]

ID	TIME	Y	WHAT	YTYPE	DOSE	m_f
92	0	.	.	1	2987.5	6.007904466
92	0	0	plasma	1	.	6.007904466
92	0.08	0.22912282	plasma	1	.	6.007904466
92	0.5	0.792253544	plasma	1	.	6.007904466
92	0.75	0.942029575	plasma	1	.	6.007904466
92	1	1.364532887	plasma	1	.	6.007904466
92	1.5	1.397222083	plasma	1	.	6.007904466
92	2	1.7	plasma	1	.	6.007904466
92	4	1.840903333	plasma	1	.	6.007904466
92	6	2.161858369	plasma	1	.	6.007904466
92	8	2.15	plasma	1	.	6.007904466
92	12	1.8	plasma	1	.	6.007904466
92	24	0.31	plasma	1	.	6.007904466
92	0	0.057443018	illeum	2	.	6.007904466
92	2	0.145157165	illeum	2	.	6.007904466
92	4	1.756721473	illeum	2	.	6.007904466
92	6	2.222996584	illeum	2	.	6.007904466
92	8	3.095855292	illeum	2	.	6.007904466
92	12	2.63525525	illeum	2	.	6.007904466
92	24	2.987014897	illeum	2	.	6.007904466
92	36	0.735868031	illeum	2	.	6.007904466
92	48	0.415369399	illeum	2	.	6.007904466
92	0	0	colon	3	.	6.007904466
92	2	0.055053177	colon	3	.	6.007904466
92	4	0.403007365	colon	3	.	6.007904466
92	6	1.008396208	colon	3	.	6.007904466
92	8	1.623345474	colon	3	.	6.007904466
92	12	2.737174123	colon	3	.	6.007904466
92	24	5.22451119	colon	3	.	6.007904466
92	36	3.754121386	colon	3	.	6.007904466
93	0	.	.	1	2712.5	5.503855508
93	0	0	plasma	1	.	5.503855508
93	0.08	0.153621467	plasma	1	.	5.503855508
93	0.25	0.219829565	plasma	1	.	5.503855508
93	0.5	0.284253972	plasma	1	.	5.503855508
93	0.75	0.450053015	plasma	1	.	5.503855508
93	1	0.61695	plasma	1	.	5.503855508
93	1.5	0.593881	plasma	1	.	5.503855508
93	2	0.760099353	plasma	1	.	5.503855508
93	4	0.818639868	plasma	1	.	5.503855508
93	6	0.773838926	plasma	1	.	5.503855508
93	8	0.740764737	plasma	1	.	5.503855508
93	12	0.518381639	plasma	1	.	5.503855508
93	24	0.120432525	plasma	1	.	5.503855508
93	0	0.333700192	illeum	2	.	5.503855508
93	4	0.445569479	illeum	2	.	5.503855508
93	6	2.946969179	illeum	2	.	5.503855508
93	8	3.570294442	illeum	2	.	5.503855508
93	12	4.013755668	illeum	2	.	5.503855508
93	24	2.945099242	illeum	2	.	5.503855508
93	36	0.724525981	illeum	2	.	5.503855508
93	48	0.532035574	illeum	2	.	5.503855508
94	0	.	.	1	3012.5	7.071448796
94	0.08	0.3	plasma	1	.	7.071448796
94	0.17	0.3	plasma	1	.	7.071448796
94	0.25	0.46	plasma	1	.	7.071448796
94	0.5	0.77	plasma	1	.	7.071448796
94	0.75	1.080429848	plasma	1	.	7.071448796
94	1	1.414752048	plasma	1	.	7.071448796
94	1.5	1.436887881	plasma	1	.	7.071448796
94	2	1.762710962	plasma	1	.	7.071448796
94	4	1.713378616	plasma	1	.	7.071448796
94	6	1.190861344	plasma	1	.	7.071448796
94	8	1.275949315	plasma	1	.	7.071448796
94	12	0.553035727	plasma	1	.	7.071448796
94	24	0.128839609	plasma	1	.	7.071448796
94	0	0.120262751	illeum	2	.	7.071448796
94	2	0.323210953	illeum	2	.	7.071448796
94	4	2.017558265	illeum	2	.	7.071448796
94	6	4.202634951	illeum	2	.	7.071448796
94	8	3.61529554	illeum	2	.	7.071448796
94	12	3.289856041	illeum	2	.	7.071448796
94	24	1.708828372	illeum	2	.	7.071448796
94	36	0.386230001	illeum	2	.	7.071448796
94	48	0.139717683	illeum	2	.	7.071448796
94	0	0	colon	3	.	7.071448796
94	2	0	colon	3	.	7.071448796
94	4	0.598466731	colon	3	.	7.071448796
94	6	1.23986471	colon	3	.	7.071448796
94	8	2.001484737	colon	3	.	7.071448796
94	12	1.927808146	colon	3	.	7.071448796
94	24	2.526346493	colon	3	.	7.071448796
94	36	0.775681738	colon	3	.	7.071448796
94	48	0.477644003	colon	3	.	7.071448796
170	0	.	.	1	2175	6.272518267
170	0	0	plasma	1	.	6.272518267
170	0.08	0.130024095	plasma	1	.	6.272518267
170	0.17	0.191293269	plasma	1	.	6.272518267
170	0.25	0.359757152	plasma	1	.	6.272518267
170	0.5	0.625916133	plasma	1	.	6.272518267
170	0.75	0.744234222	plasma	1	.	6.272518267
170	1	1.229247206	plasma	1	.	6.272518267
170	1.5	1.670986798	plasma	1	.	6.272518267
170	2	2.015477852	plasma	1	.	6.272518267
170	4	2.078129974	plasma	1	.	6.272518267
170	6	1.404715479	plasma	1	.	6.272518267
170	8	1.416742356	plasma	1	.	6.272518267
170	12	0.838095762	plasma	1	.	6.272518267
170	24	0.100022417	plasma	1	.	6.272518267
170	2	0.096029208	illeum	2	.	6.272518267
170	4	0.351363913	illeum	2	.	6.272518267
170	6	2.140885094	illeum	2	.	6.272518267
170	8	3.975435204	illeum	2	.	6.272518267
170	12	3.475245231	illeum	2	.	6.272518267
170	24	2.271379207	illeum	2	.	6.272518267
170	36	0.878665685	illeum	2	.	6.272518267
170	48	0.356956968	illeum	2	.	6.272518267
170	36	0.499242014	illeum	2	.	6.272518267
170	48	0.247141715	illeum	2	.	6.272518267
170	0	0	colon	3	.	6.272518267
170	2	5.119195483	colon	3	.	6.272518267
170	4	6.741285899	colon	3	.	6.272518267
170	6	4.36627026	colon	3	.	6.272518267
170	8	0.518496245	colon	3	.	6.272518267
170	12	0.226063991	colon	3	.	6.272518267
170	24	0.133146343	colon	3	.	6.272518267
170	36	0.553423417	colon	3	.	6.272518267
170	48	1.687115671	colon	3	.	6.272518267
171	0	.	.	1	2175	6.314769531
171	0	0	plasma	1	.	6.314769531
171	0.08	0.562839992	plasma	1	.	6.314769531
171	0.17	0.592193187	plasma	1	.	6.314769531
171	0.25	0.685913705	plasma	1	.	6.314769531
171	0.5	0.799342606	plasma	1	.	6.314769531
171	0.75	0.717661682	plasma	1	.	6.314769531
171	1	0.865960535	plasma	1	.	6.314769531
171	1.5	1.246367871	plasma	1	.	6.314769531
171	2	1.431207421	plasma	1	.	6.314769531
171	4	1.882699956	plasma	1	.	6.314769531
171	6	1.488914137	plasma	1	.	6.314769531
171	8	0.932900758	plasma	1	.	6.314769531
171	12	0.750771878	plasma	1	.	6.314769531
171	24	0.160572315	plasma	1	.	6.314769531
171	36	0.077647878	plasma	1	.	6.314769531
171	2	0.096029208	ileum	2	.	6.314769531
171	4	0.351363913	ileum	2	.	6.314769531
171	6	2.140885094	ileum	2	.	6.314769531
171	8	3.975435204	ileum	2	.	6.314769531
171	12	3.475245231	ileum	2	.	6.314769531
171	24	2.271379207	ileum	2	.	6.314769531
171	36	0.878665685	ileum	2	.	6.314769531
171	48	0.356956968	ileum	2	.	6.314769531
171	0	0	colon	3	.	6.314769531
171	2	0.03756783	colon	3	.	6.314769531
171	4	0.316445127	colon	3	.	6.314769531
171	6	1.753630683	colon	3	.	6.314769531
171	8	3.708727562	colon	3	.	6.314769531
171	12	3.999059585	colon	3	.	6.314769531
171	24	2.604917775	colon	3	.	6.314769531
171	36	0.714172925	colon	3	.	6.314769531
171	48	0.210554821	colon	3	.	6.314769531
172	0	.	.	1	2169	5.84509804
172	0	0	plasma	1	.	5.84509804
172	0.08	0.319243197	plasma	1	.	5.84509804
172	0.17	0.400354482	plasma	1	.	5.84509804
172	0.25	0.532182473	plasma	1	.	5.84509804
172	0.5	0.690989884	plasma	1	.	5.84509804
172	0.75	0.936427617	plasma	1	.	5.84509804
172	1	1.311462271	plasma	1	.	5.84509804
172	1.5	1.390179651	plasma	1	.	5.84509804
172	2	1.577750197	plasma	1	.	5.84509804
172	4	1.986380416	plasma	1	.	5.84509804
172	6	2.042890852	plasma	1	.	5.84509804
172	8	1.605243237	plasma	1	.	5.84509804
172	12	0.842174296	plasma	1	.	5.84509804
172	24	0.162401815	plasma	1	.	5.84509804
172	0	0.081340852	ileum	2	.	5.84509804
172	2	0.106725939	ileum	2	.	5.84509804
172	4	0.388794695	ileum	2	.	5.84509804
172	6	1.919820401	ileum	2	.	5.84509804
172	8	1.528649277	ileum	2	.	5.84509804
172	12	1.848115692	ileum	2	.	5.84509804
172	24	1.118688262	ileum	2	.	5.84509804
172	36	0.222831009	ileum	2	.	5.84509804
172	48	0.135594205	ileum	2	.	5.84509804
172	0	0.543260482	colon	3	.	5.84509804
172	4	0.275136711	colon	3	.	5.84509804
172	6	1.373177813	colon	3	.	5.84509804
172	8	2.012314443	colon	3	.	5.84509804
172	12	3.060512874	colon	3	.	5.84509804
172	24	1.804784669	colon	3	.	5.84509804
172	36	0.558213763	colon	3	.	5.84509804
172	48	0.153813419	colon	3	.	5.84509804
92	0	6.007904466	bacteria	4	.	6.007904466
92	12	3.007904466	bacteria	4	.	6.007904466
92	24	0	bacteria	4	.	6.007904466
92	36	0	bacteria	4	.	6.007904466
92	48	0	bacteria	4	.	6.007904466
92	120	5.802292678	bacteria	4	.	6.007904466
92	144	5.56852466	bacteria	4	.	6.007904466
92	168	5.801858942	bacteria	4	.	6.007904466
93	0	5.503855508	bacteria	4	.	5.503855508
93	12	2.538866851	bacteria	4	.	5.503855508
93	24	0	bacteria	4	.	5.503855508
93	36	1.507579119	bacteria	4	.	5.503855508
93	48	3.135662602	bacteria	4	.	5.503855508
93	120	4.728845483	bacteria	4	.	5.503855508
93	144	4.843780914	bacteria	4	.	5.503855508
93	168	4.746870901	bacteria	4	.	5.503855508
94	0	7.071448796	bacteria	4	.	7.071448796
94	12	2.534802169	bacteria	4	.	7.071448796
94	24	0	bacteria	4	.	7.071448796
94	36	0	bacteria	4	.	7.071448796
94	48	1.500170861	bacteria	4	.	7.071448796
94	120	5.790833056	bacteria	4	.	7.071448796
94	144	6.22022882	bacteria	4	.	7.071448796
94	168	6.197582457	bacteria	4	.	7.071448796
170	0	6.272518267	bacteria	4		6.272518267
170	12	0	bacteria	4	.	6.272518267
170	24	1.515146295	bacteria	4	.	6.272518267
170	36	1.515146295	bacteria	4	.	6.272518267
170	48	3.915575699	bacteria	4	.	6.272518267
170	72	5.672937075	bacteria	4	.	6.272518267
170	96	4.855734727	bacteria	4	.	6.272518267
170	120	4.904895788	bacteria	4	.	6.272518267
170	144	5.548375227	bacteria	4	.	6.272518267
170	168	5.687433713	bacteria	4	.	6.272518267
170	192	5.73506635	bacteria	4	.	6.272518267
171	0	6.314769531	bacteria	4		6.314769531
171	12	1.515146295	bacteria	4	.	6.314769531
171	24	1.507579119	bacteria	4	.	6.314769531
171	36	1.801200856	bacteria	4	.	6.314769531
171	48	3.379900209	bacteria	4	.	6.314769531
171	72	3.8130247	bacteria	4	.	6.314769531
171	96	3.857447943	bacteria	4	.	6.314769531
171	120	4.032623926	bacteria	4	.	6.314769531
171	144	4.290776361	bacteria	4	.	6.314769531
171	168	5.715631993	bacteria	4	.	6.314769531
171	192	5.904039407	bacteria	4	.	6.314769531
172	0	5.84509804	bacteria	4		5.84509804
172	12	0	bacteria	4	.	5.84509804
172	24	1.489343414	bacteria	4	.	5.84509804
172	36	1.816176291	bacteria	4	.	5.84509804
172	48	4.259354138	bacteria	4	.	5.84509804
172	72	4.673798011	bacteria	4	.	5.84509804
172	96	5.382024109	bacteria	4	.	5.84509804
172	120	5.964753351	bacteria	4	.	5.84509804
172	144	6.394631386	bacteria	4	.	5.84509804
172	168	5.602059991	bacteria	4	.	5.84509804
172	192	5.935102044	bacteria	4	.	5.84509804
92	0	0	res bac	5	.	6.007904466
92	24	0	res bac	5	.	6.007904466
92	48	0	res bac	5	.	6.007904466
92	120	0	res bac	5	.	6.007904466
93	0	4.600765521	res bac	5	.	5.503855508
93	24	0	res bac	5	.	5.503855508
93	48	0	res bac	5	.	5.503855508
93	120	0	res bac	5	.	5.503855508
94	0	0	res bac	5	.	7.071448796
94	24	0	res bac	5	.	7.071448796
94	120	0	res bac	5	.	7.071448796
170	0	0	res bac	5	.	6.272518267
170	12	0	res bac	5	.	6.272518267
170	24	0	res bac	5	.	6.272518267
170	48	0	res bac	5	.	6.272518267
170	72	0	res bac	5	.	6.272518267
170	96	0	res bac	5	.	6.272518267
170	120	0	res bac	5	.	6.272518267
170	168	0	res bac	5	.	6.272518267
171	0	0	res bac	5	.	6.314769531
171	24	1.449587172	res bac	5	.	6.314769531
171	48	0	res bac	5	.	6.314769531
171	72	0	res bac	5	.	6.314769531
171	96	0	res bac	5	.	6.314769531
171	120	0	res bac	5	.	6.314769531
171	168	0	res bac	5	.	6.314769531
172	0	0	res bac	5	.	5.84509804
172	12	0	res bac	5	.	5.84509804
172	24	1.431351467	res bac	5	.	5.84509804
172	48	0	res bac	5	.	5.84509804
172	72	0	res bac	5	.	5.84509804
172	96	0	res bac	5	.	5.84509804
172	120	0	res bac	5	.	5.84509804
172	168	0	res bac	5	.	5.84509804
