# Supplementary material for: The effect of enrofloxacin on enteric Escherichia coli: Fitting a mathematical model to in vivo data
Source: PLoS One. 2020 Jan 31;15(1):e0228138. doi: 10.1371/journal.pone.0228138 (PMC6993981; doi:10.1371/journal.pone.0228138)
Supplement: S2 File — (CSV) [file pone.0228138.s002.csv]

ID	TIME	Y	WHAT	YTYPE	DOSE	m_f	m_r
157	0	.	.	1	857.7	6.330227868	5.427137881	5.609881308
157	0	0	plasma	1	.	6.330227868	5.427137881	885.45
157	0.08	0.093620102	plasma	1	.	6.330227868	5.427137881
157	0.17	0.11727884	plasma	1	.	6.330227868	5.427137881
157	0.25	0.135304209	plasma	1	.	6.330227868	5.427137881
157	0.5	0.17090713	plasma	1	.	6.330227868	5.427137881
157	0.75	0.279723916	plasma	1	.	6.330227868	5.427137881
157	1	0.268612627	plasma	1	.	6.330227868	5.427137881
157	1.5	0.329311876	plasma	1	.	6.330227868	5.427137881
157	2	0.351026758	plasma	1	.	6.330227868	5.427137881
157	4	0.470859295	plasma	1	.	6.330227868	5.427137881
157	6	0.329443106	plasma	1	.	6.330227868	5.427137881
157	8	0.232797271	plasma	1	.	6.330227868	5.427137881
157	12	0.116321929	plasma	1	.	6.330227868	5.427137881
157	24	.	.	1	857.7	6.330227868	5.427137881
157	24	0.036656903	plasma	1	.	6.330227868	5.427137881
157	26	0.535188116	plasma	1	.	6.330227868	5.427137881
157	28	0.404334139	plasma	1	.	6.330227868	5.427137881
157	30	0.393446759	plasma	1	.	6.330227868	5.427137881
157	32	0.436266107	plasma	1	.	6.330227868	5.427137881
157	36	0.113712038	plasma	1	.	6.330227868	5.427137881
157	48	.	.	1	857.7	6.330227868	5.427137881
157	48	0.024953178	plasma	1	.	6.330227868	5.427137881
157	48.08	0.082403295	plasma	1	.	6.330227868	5.427137881
157	48.17	0.065073902	plasma	1	.	6.330227868	5.427137881
157	48.25	0.085472413	plasma	1	.	6.330227868	5.427137881
157	48.5	0.112074759	plasma	1	.	6.330227868	5.427137881
157	48.75	0.133180655	plasma	1	.	6.330227868	5.427137881
157	49	0.198375169	plasma	1	.	6.330227868	5.427137881
157	49.5	0.276072923	plasma	1	.	6.330227868	5.427137881
157	50	0.407035278	plasma	1	.	6.330227868	5.427137881
157	52	0.627526933	plasma	1	.	6.330227868	5.427137881
157	54	0.406858471	plasma	1	.	6.330227868	5.427137881
157	56	0.3399654	plasma	1	.	6.330227868	5.427137881
157	60	0.159326666	plasma	1	.	6.330227868	5.427137881
157	72	0.047652961	plasma	1	.	6.330227868	5.427137881
157	84	0.01316559	plasma	1	.	6.330227868	5.427137881
157	0	0.024490923	ileum	2	.	6.330227868	5.427137881
157	6	0.035763273	ileum	2	.	6.330227868	5.427137881
157	24	1.558347258	ileum	2	.	6.330227868	5.427137881
157	54	1.536213152	ileum	2	.	6.330227868	5.427137881
157	56	1.67854924	ileum	2	.	6.330227868	5.427137881
157	72	0.791947319	ileum	2	.	6.330227868	5.427137881
157	2	0.007209056	colon	3	.	6.330227868	5.427137881
157	4	0.039842947	colon	3	.	6.330227868	5.427137881
157	6	0.467033416	colon	3	.	6.330227868	5.427137881
157	8	1.588588811	colon	3	.	6.330227868	5.427137881
157	12	1.991698259	colon	3	.	6.330227868	5.427137881
157	24	0.770907322	colon	3	.	6.330227868	5.427137881
157	32	0.456329372	colon	3	.	6.330227868	5.427137881
157	36	1.060552724	colon	3	.	6.330227868	5.427137881
157	54	1.2912861	colon	3	.	6.330227868	5.427137881
157	56	0.868620249	colon	3	.	6.330227868	5.427137881
157	60	1.541485397	colon	3	.	6.330227868	5.427137881
157	72	0.959434178	colon	3	.	6.330227868	5.427137881
162	0	.	.	1	702.5	6.029694048	5.427634057
162	0	0	plasma	1	.	6.029694048	5.427634057
162	0.08	0.115445731	plasma	1	.	6.029694048	5.427634057
162	0.17	0.23054312	plasma	1	.	6.029694048	5.427634057
162	0.25	0.283748414	plasma	1	.	6.029694048	5.427634057
162	0.5	0.401619259	plasma	1	.	6.029694048	5.427634057
162	0.75	0.366243078	plasma	1	.	6.029694048	5.427634057
162	1	0.53786036	plasma	1	.	6.029694048	5.427634057
162	1.5	0.427351156	plasma	1	.	6.029694048	5.427634057
162	2	0.497479022	plasma	1	.	6.029694048	5.427634057
162	4	0.730745524	plasma	1	.	6.029694048	5.427634057
162	6	0.595508867	plasma	1	.	6.029694048	5.427634057
162	8	0.503762266	plasma	1	.	6.029694048	5.427634057
162	12	0.233185537	plasma	1	.	6.029694048	5.427634057
162	24	.	.	1	702.5	6.029694048	5.427634057
162	24	0.030838596	plasma	1	.	6.029694048	5.427634057
162	26	0.573327299	plasma	1	.	6.029694048	5.427634057
162	28	0.566998306	plasma	1	.	6.029694048	5.427634057
162	30	0.370472314	plasma	1	.	6.029694048	5.427634057
162	32	0.204613051	plasma	1	.	6.029694048	5.427634057
162	36	0.139621964	plasma	1	.	6.029694048	5.427634057
162	48	.	.	1	702.5	6.029694048	5.427634057
162	48	0.027202025	plasma	1	.	6.029694048	5.427634057
162	48.08	0.03701698	plasma	1	.	6.029694048	5.427634057
162	48.17	0.073873751	plasma	1	.	6.029694048	5.427634057
162	48.25	0.069662319	plasma	1	.	6.029694048	5.427634057
162	48.5	0.087850436	plasma	1	.	6.029694048	5.427634057
162	48.75	0.244752837	plasma	1	.	6.029694048	5.427634057
162	49	0.379740797	plasma	1	.	6.029694048	5.427634057
162	49.5	0.417557447	plasma	1	.	6.029694048	5.427634057
162	50	0.543441007	plasma	1	.	6.029694048	5.427634057
162	52	1.025711251	plasma	1	.	6.029694048	5.427634057
162	54	0.879474384	plasma	1	.	6.029694048	5.427634057
162	56	0.697264154	plasma	1	.	6.029694048	5.427634057
162	60	0.185284989	plasma	1	.	6.029694048	5.427634057
162	0	0	ileum	2	.	6.029694048	5.427634057
162	2	0.04255244	ileum	2	.	6.029694048	5.427634057
162	4	0.348039901	ileum	2	.	6.029694048	5.427634057
162	6	1.001552697	ileum	2	.	6.029694048	5.427634057
162	12	1.554536992	ileum	2	.	6.029694048	5.427634057
162	24	0.544692345	ileum	2	.	6.029694048	5.427634057
162	28	0.401383436	ileum	2	.	6.029694048	5.427634057
162	30	1.644192429	ileum	2	.	6.029694048	5.427634057
162	32	1.843351501	ileum	2	.	6.029694048	5.427634057
162	36	1.360213462	ileum	2	.	6.029694048	5.427634057
162	48	0.500974901	ileum	2	.	6.029694048	5.427634057
162	50	0.181909135	ileum	2	.	6.029694048	5.427634057
162	52	0.543504279	ileum	2	.	6.029694048	5.427634057
162	54	1.467520665	ileum	2	.	6.029694048	5.427634057
162	56	2.264277251	ileum	2	.	6.029694048	5.427634057
162	60	2.306298099	ileum	2	.	6.029694048	5.427634057
162	72	0.582767212	ileum	2	.	6.029694048	5.427634057
163	0	.	.	1	622.5	7.01036054	0.01
163	0	0	plasma	1	.	7.01036054	0.01
163	0.08	0.032539317	plasma	1	.	7.01036054	0.01
163	0.17	0.056722531	plasma	1	.	7.01036054	0.01
163	0.25	0.078516527	plasma	1	.	7.01036054	0.01
163	0.5	0.132368348	plasma	1	.	7.01036054	0.01
163	0.75	0.168119729	plasma	1	.	7.01036054	0.01
163	1	0.205162413	plasma	1	.	7.01036054	0.01
163	1.5	0.282825092	plasma	1	.	7.01036054	0.01
163	2	0.377303267	plasma	1	.	7.01036054	0.01
163	4	0.45712374	plasma	1	.	7.01036054	0.01
163	6	0.387024379	plasma	1	.	7.01036054	0.01
163	8	0.360541846	plasma	1	.	7.01036054	0.01
163	12	0.158727371	plasma	1	.	7.01036054	0.01
163	24	.	.	1	622.5	7.01036054	0.01
163	24	0.016861828	plasma	1	.	7.01036054	0.01
163	26	0.228883371	plasma	1	.	7.01036054	0.01
163	28	0.309992935	plasma	1	.	7.01036054	0.01
163	30	0.23863	plasma	1	.	7.01036054	0.01
163	32	0.216337131	plasma	1	.	7.01036054	0.01
163	36	0.108812735	plasma	1	.	7.01036054	0.01
163	48	.	.	1	622.5	7.01036054	0.01
163	48	0.049444438	plasma	1	.	7.01036054	0.01
163	48.08	0.054040468	plasma	1	.	7.01036054	0.01
163	48.17	0.044328678	plasma	1	.	7.01036054	0.01
163	48.25	0.065199226	plasma	1	.	7.01036054	0.01
163	48.5	0.051810746	plasma	1	.	7.01036054	0.01
163	48.75	0.109217837	plasma	1	.	7.01036054	0.01
163	49	0.138126205	plasma	1	.	7.01036054	0.01
163	49.5	0.166808994	plasma	1	.	7.01036054	0.01
163	50	0.192070414	plasma	1	.	7.01036054	0.01
163	52	0.213571407	plasma	1	.	7.01036054	0.01
163	54	0.377484173	plasma	1	.	7.01036054	0.01
163	56	0.386393975	plasma	1	.	7.01036054	0.01
163	60	0.204809729	plasma	1	.	7.01036054	0.01
163	72	0.021542703	plasma	1	.	7.01036054	0.01
163	24	0.75505903	ileum	2	.	7.01036054	0.01
163	28	0.271604289	ileum	2	.	7.01036054	0.01
163	30	0.786892065	ileum	2	.	7.01036054	0.01
163	32	1.174423145	ileum	2	.	7.01036054	0.01
163	36	1.634676193	ileum	2	.	7.01036054	0.01
163	48	1.091105978	ileum	2	.	7.01036054	0.01
163	52	0.477297541	ileum	2	.	7.01036054	0.01
163	56	0.501291804	ileum	2	.	7.01036054	0.01
163	60	0.559705757	ileum	2	.	7.01036054	0.01
163	72	1.160515036	ileum	2	.	7.01036054	0.01
163	0	0	colon	3	.	7.01036054	0.01
163	2	0.038801218	colon	3	.	7.01036054	0.01
163	4	0.03885277	colon	3	.	7.01036054	0.01
163	12	0.785862	colon	3	.	7.01036054	0.01
163	60	0.759567616	colon	3	.	7.01036054	0.01
163	72	1.064491013	colon	3	.	7.01036054	0.01
166	0	.	.	1	1010	0.01	0.01
166	0	0.017628967	plasma	1	.	0.01	0.01
166	0.08	0.359473943	plasma	1	.	0.01	0.01
166	0.17	0.474842718	plasma	1	.	0.01	0.01
166	0.25	0.542084317	plasma	1	.	0.01	0.01
166	0.5	0.646796824	plasma	1	.	0.01	0.01
166	0.75	0.75839928	plasma	1	.	0.01	0.01
166	1	0.89185913	plasma	1	.	0.01	0.01
166	1.5	1.066761475	plasma	1	.	0.01	0.01
166	2	1.155145351	plasma	1	.	0.01	0.01
166	4	1.47545705	plasma	1	.	0.01	0.01
166	6	1.52385182	plasma	1	.	0.01	0.01
166	8	1.113572744	plasma	1	.	0.01	0.01
166	12	0.833287892	plasma	1	.	0.01	0.01
166	24	.	.	1	1010	0.01	0.01
166	24	0.122783706	plasma	1	.	0.01	0.01
166	26	0.756333082	plasma	1	.	0.01	0.01
166	28	0.889565156	plasma	1	.	0.01	0.01
166	30	0.882086814	plasma	1	.	0.01	0.01
166	32	1.048548319	plasma	1	.	0.01	0.01
166	36	0.760074818	plasma	1	.	0.01	0.01
166	48	.	.	1	1010	0.01	0.01
166	48	0.169144888	plasma	1	.	0.01	0.01
166	48.08	0.201737095	plasma	1	.	0.01	0.01
166	48.17	0.258586362	plasma	1	.	0.01	0.01
166	48.25	0.292170947	plasma	1	.	0.01	0.01
166	48.5	0.34721167	plasma	1	.	0.01	0.01
166	48.75	0.349497449	plasma	1	.	0.01	0.01
166	49	0.402444826	plasma	1	.	0.01	0.01
166	49.5	0.590240387	plasma	1	.	0.01	0.01
166	50	0.544692641	plasma	1	.	0.01	0.01
166	52	0.986474046	plasma	1	.	0.01	0.01
166	54	1.0668699	plasma	1	.	0.01	0.01
166	56	1.277840506	plasma	1	.	0.01	0.01
166	60	0.408705579	plasma	1	.	0.01	0.01
166	72	0.079371857	plasma	1	.	0.01	0.01
166	84	0.025446993	plasma	1	.	0.01	0.01
166	96	0.012591372	plasma	1	.	0.01	0.01
166	0	0.739293151	ileum	2	.	0.01	0.01
166	28	1.14751567	ileum	2	.	0.01	0.01
166	30	1.876545768	ileum	2	.	0.01	0.01
166	32	2.476595825	ileum	2	.	0.01	0.01
166	36	2.753433476	ileum	2	.	0.01	0.01
166	48	2.439044528	ileum	2	.	0.01	0.01
166	52	0.658250453	ileum	2	.	0.01	0.01
166	54	0.645040117	ileum	2	.	0.01	0.01
166	56	1.215689254	ileum	2	.	0.01	0.01
166	60	2.579801101	ileum	2	.	0.01	0.01
166	72	3.246252619	ileum	2	.	0.01	0.01
166	84	0.992913227	ileum	2	.	0.01	0.01
166	96	0.306464348	ileum	2	.	0.01	0.01
166	2	0.306742053	colon	3	.	0.01	0.01
166	4	0.256890029	colon	3	.	0.01	0.01
166	6	0.417672157	colon	3	.	0.01	0.01
166	8	1.025247146	colon	3	.	0.01	0.01
166	26	0.35845903	colon	3	.	0.01	0.01
166	28	0.257564588	colon	3	.	0.01	0.01
166	30	0.445132968	colon	3	.	0.01	0.01
166	32	0.435999107	colon	3	.	0.01	0.01
166	36	1.231522696	colon	3	.	0.01	0.01
166	48	1.164461743	colon	3	.	0.01	0.01
166	50	0.410110958	colon	3	.	0.01	0.01
166	52	0.364433408	colon	3	.	0.01	0.01
166	54	0.672838518	colon	3	.	0.01	0.01
166	60	1.478360106	colon	3	.	0.01	0.01
166	72	1.071509916	colon	3	.	0.01	0.01
166	84	0.248520597	colon	3	.	0.01	0.01
166	96	0.111485978	colon	3	.	0.01	0.01
167	0	.	.	1	1040	7.005497048	0.01
167	0	0.012862849	plasma	1	.	7.005497048	0.01
167	0.08	0.220272533	plasma	1	.	7.005497048	0.01
167	0.17	0.285628923	plasma	1	.	7.005497048	0.01
167	0.25	0.372230412	plasma	1	.	7.005497048	0.01
167	0.5	0.60272799	plasma	1	.	7.005497048	0.01
167	0.75	0.609428851	plasma	1	.	7.005497048	0.01
167	1	0.725820748	plasma	1	.	7.005497048	0.01
167	1.5	0.954779657	plasma	1	.	7.005497048	0.01
167	2	0.976903088	plasma	1	.	7.005497048	0.01
167	4	1.077598079	plasma	1	.	7.005497048	0.01
167	6	1.137980774	plasma	1	.	7.005497048	0.01
167	8	1.791789575	plasma	1	.	7.005497048	0.01
167	12	0.387035578	plasma	1	.	7.005497048	0.01
167	24	.	.	1	1040	7.005497048	0.01
167	24	0.035099392	plasma	1	.	7.005497048	0.01
167	26	0.542009347	plasma	1	.	7.005497048	0.01
167	28	0.887255769	plasma	1	.	7.005497048	0.01
167	30	0.966706585	plasma	1	.	7.005497048	0.01
167	32	0.687712665	plasma	1	.	7.005497048	0.01
167	36	0.360012642	plasma	1	.	7.005497048	0.01
167	48	.	.	1	1040	7.005497048	0.01
167	48	0.028280089	plasma	1	.	7.005497048	0.01
167	48.08	0.046920058	plasma	1	.	7.005497048	0.01
167	48.17	0.07219933	plasma	1	.	7.005497048	0.01
167	48.25	0.094066875	plasma	1	.	7.005497048	0.01
167	48.5	0.17668157	plasma	1	.	7.005497048	0.01
167	48.75	0.262739173	plasma	1	.	7.005497048	0.01
167	49	0.391389093	plasma	1	.	7.005497048	0.01
167	49.5	0.581513248	plasma	1	.	7.005497048	0.01
167	50	0.635600621	plasma	1	.	7.005497048	0.01
167	52	1.024668322	plasma	1	.	7.005497048	0.01
167	54	0.911374575	plasma	1	.	7.005497048	0.01
167	56	0.707380276	plasma	1	.	7.005497048	0.01
167	60	0.298940686	plasma	1	.	7.005497048	0.01
167	72	0.052407483	plasma	1	.	7.005497048	0.01
167	84	0.014311492	plasma	1	.	7.005497048	0.01
167	0	0.468845909	ileum	2	.	7.005497048	0.01
167	2	0.358760204	ileum	2	.	7.005497048	0.01
167	4	0.697622882	ileum	2	.	7.005497048	0.01
167	6	1.693977986	ileum	2	.	7.005497048	0.01
167	8	2.225229301	ileum	2	.	7.005497048	0.01
167	12	2.157351846	ileum	2	.	7.005497048	0.01
167	24	0.958140115	ileum	2	.	7.005497048	0.01
167	26	0.1794843	ileum	2	.	7.005497048	0.01
167	28	0.627514439	ileum	2	.	7.005497048	0.01
167	30	1.422798281	ileum	2	.	7.005497048	0.01
167	32	1.707188323	ileum	2	.	7.005497048	0.01
167	36	2.041643303	ileum	2	.	7.005497048	0.01
167	48	1.068208597	ileum	2	.	7.005497048	0.01
167	52	0.387318953	ileum	2	.	7.005497048	0.01
167	54	1.154067729	ileum	2	.	7.005497048	0.01
167	56	2.608934153	ileum	2	.	7.005497048	0.01
167	60	1.551005445	ileum	2	.	7.005497048	0.01
167	72	1.326765577	ileum	2	.	7.005497048	0.01
167	84	0.203878697	ileum	2	.	7.005497048	0.01
167	96	0.090089777	ileum	2	.	7.005497048	0.01
167	0	0.260489112	colon	3	.	7.005497048	0.01
167	2	0.139948784	colon	3	.	7.005497048	0.01
167	4	0.188844198	colon	3	.	7.005497048	0.01
167	6	0.751310612	colon	3	.	7.005497048	0.01
167	8	1.454818547	colon	3	.	7.005497048	0.01
167	26	0.231852832	colon	3	.	7.005497048	0.01
167	28	0.328115191	colon	3	.	7.005497048	0.01
167	30	0.4122937	colon	3	.	7.005497048	0.01
167	32	1.227739586	colon	3	.	7.005497048	0.01
167	36	2.020732223	colon	3	.	7.005497048	0.01
167	48	0.95188435	colon	3	.	7.005497048	0.01
167	50	0.197956754	colon	3	.	7.005497048	0.01
167	52	0.193894021	colon	3	.	7.005497048	0.01
167	54	0.310597395	colon	3	.	7.005497048	0.01
173	0	.	.	1	1080	7.273508342	0.01
173	0	0.03172185	plasma	1	.	7.273508342	0.01
173	0.08	0.144574794	plasma	1	.	7.273508342	0.01
173	0.17	0.236071086	plasma	1	.	7.273508342	0.01
173	0.25	0.220018289	plasma	1	.	7.273508342	0.01
173	0.5	0.484804491	plasma	1	.	7.273508342	0.01
173	0.75	0.641325888	plasma	1	.	7.273508342	0.01
173	1	0.909852321	plasma	1	.	7.273508342	0.01
173	1.5	1.053394174	plasma	1	.	7.273508342	0.01
173	2	1.702951111	plasma	1	.	7.273508342	0.01
173	4	1.488275173	plasma	1	.	7.273508342	0.01
173	6	2.204438877	plasma	1	.	7.273508342	0.01
173	8	1.373859521	plasma	1	.	7.273508342	0.01
173	12	1.351321279	plasma	1	.	7.273508342	0.01
173	24	.	.	1	1080	7.273508342	0.01
173	24	0.191187913	plasma	1	.	7.273508342	0.01
173	26	1.573829371	plasma	1	.	7.273508342	0.01
173	28	2.118400222	plasma	1	.	7.273508342	0.01
173	30	1.796450881	plasma	1	.	7.273508342	0.01
173	32	1.725663855	plasma	1	.	7.273508342	0.01
173	36	1.337476194	plasma	1	.	7.273508342	0.01
173	48	.	.	1	1080	7.273508342	0.01
173	48	0.25546378	plasma	1	.	7.273508342	0.01
173	48.08	0.473243318	plasma	1	.	7.273508342	0.01
173	48.17	0.454014124	plasma	1	.	7.273508342	0.01
173	48.25	0.509020346	plasma	1	.	7.273508342	0.01
173	48.5	0.591775553	plasma	1	.	7.273508342	0.01
173	48.75	0.748059097	plasma	1	.	7.273508342	0.01
173	49	1.062767677	plasma	1	.	7.273508342	0.01
173	49.5	0.902726112	plasma	1	.	7.273508342	0.01
173	50	1.481042837	plasma	1	.	7.273508342	0.01
173	52	2.19756235	plasma	1	.	7.273508342	0.01
173	54	2.028169803	plasma	1	.	7.273508342	0.01
173	56	1.704392814	plasma	1	.	7.273508342	0.01
173	60	1.164990741	plasma	1	.	7.273508342	0.01
173	72	0.122393477	plasma	1	.	7.273508342	0.01
173	84	0.033579618	plasma	1	.	7.273508342	0.01
173	0	0.516293955	ileum	2	.	7.273508342	0.01
173	2	0.257123413	ileum	2	.	7.273508342	0.01
173	4	0.391822895	ileum	2	.	7.273508342	0.01
173	6	1.34160903	ileum	2	.	7.273508342	0.01
173	8	3.522771111	ileum	2	.	7.273508342	0.01
173	12	3.40468566	ileum	2	.	7.273508342	0.01
173	24	1.020942348	ileum	2	.	7.273508342	0.01
173	26	0.31441656	ileum	2	.	7.273508342	0.01
173	28	0.518760033	ileum	2	.	7.273508342	0.01
173	30	2.464957813	ileum	2	.	7.273508342	0.01
173	32	1.296501411	ileum	2	.	7.273508342	0.01
173	36	2.545396537	ileum	2	.	7.273508342	0.01
173	48	0.853616576	ileum	2	.	7.273508342	0.01
173	50	0.147543397	ileum	2	.	7.273508342	0.01
173	52	0.286976089	ileum	2	.	7.273508342	0.01
173	54	0.692889288	ileum	2	.	7.273508342	0.01
173	56	1.563302978	ileum	2	.	7.273508342	0.01
173	60	1.855995419	ileum	2	.	7.273508342	0.01
173	72	0.706533347	ileum	2	.	7.273508342	0.01
173	84	0.191223661	ileum	2	.	7.273508342	0.01
173	96	0.082735648	ileum	2	.	7.273508342	0.01
173	2	0.266348225	colon	3	.	7.273508342	0.01
173	4	0.241134611	colon	3	.	7.273508342	0.01
173	6	0.64206356	colon	3	.	7.273508342	0.01
173	8	1.374785149	colon	3	.	7.273508342	0.01
173	12	2.642483114	colon	3	.	7.273508342	0.01
173	24	2.105592312	colon	3	.	7.273508342	0.01
173	26	0.83941686	colon	3	.	7.273508342	0.01
173	28	0.757613168	colon	3	.	7.273508342	0.01
173	30	1.324874467	colon	3	.	7.273508342	0.01
173	32	0.50074712	colon	3	.	7.273508342	0.01
173	36	2.146177992	colon	3	.	7.273508342	0.01
173	48	1.870374671	colon	3	.	7.273508342	0.01
173	50	0.664792072	colon	3	.	7.273508342	0.01
173	52	0.518023943	colon	3	.	7.273508342	0.01
173	54	0.823771738	colon	3	.	7.273508342	0.01
173	56	1.306568037	colon	3	.	7.273508342	0.01
173	60	2.110521675	colon	3	.	7.273508342	0.01
173	72	2.556293464	colon	3	.	7.273508342	0.01
173	84	0.482031722	colon	3	.	7.273508342	0.01
173	96	0.175667266	colon	3	.	7.273508342	0.01
157	0	6.330227868	bacteria	4	.	6.330227868	0.01
157	12	3.428960147	bacteria	4	.	6.330227868	0.01
157	24	4.289106744	bacteria	4	.	6.330227868	0.01
157	36	3.625285806	bacteria	4	.	6.330227868	0.01
157	48	4.052921698	bacteria	4	.	6.330227868	0.01
157	60	3.966187314	bacteria	4	.	6.330227868	0.01
157	72	5.012837225	bacteria	4	.	6.330227868	0.01
157	84	5.099220095	bacteria	4	.	6.330227868	0.01
157	96	5.368235825	bacteria	4	.	6.330227868	0.01
157	120	6.686556066	bacteria	4	.	6.330227868	0.01
157	144	7.178087053	bacteria	4	.	6.330227868	0.01
157	168	6.466620511	bacteria	4	.	6.330227868	0.01
157	192	6.769411451	bacteria	4	.	6.330227868	0.01
162	0	6.029694048	bacteria	4	.	6.029694048	0.01
162	12	3.174235887	bacteria	4	.	6.029694048	0.01
162	24	3.666678491	bacteria	4	.	6.029694048	0.01
162	36	3.673508787	bacteria	4	.	6.029694048	0.01
162	48	4.560232794	bacteria	4	.	6.029694048	0.01
162	60	3.855188642	bacteria	4	.	6.029694048	0.01
162	72	5.514626644	bacteria	4	.	6.029694048	0.01
162	84	4.682746592	bacteria	4	.	6.029694048	0.01
162	96	6.117271296	bacteria	4	.	6.029694048	0.01
162	120	5.821731822	bacteria	4	.	6.029694048	0.01
162	144	6.051704738	bacteria	4	.	6.029694048	0.01
162	168	6.547639394	bacteria	4	.	6.029694048	0.01
162	192	6.198906897	bacteria	4	.	6.029694048	0.01
163	0	7.01036054	bacteria	4	.	7.01036054	0.01
163	12	4.103150389	bacteria	4	.	7.01036054	0.01
163	24	4.510217525	bacteria	4	.	7.01036054	0.01
163	36	5.817209286	bacteria	4	.	7.01036054	0.01
163	48	5.015133137	bacteria	4	.	7.01036054	0.01
163	60	5.943873086	bacteria	4	.	7.01036054	0.01
163	72	5.43562174	bacteria	4	.	7.01036054	0.01
163	84	6.095010763	bacteria	4	.	7.01036054	0.01
163	96	6.564314428	bacteria	4	.	7.01036054	0.01
163	120	7.030023352	bacteria	4	.	7.01036054	0.01
163	144	7.037229289	bacteria	4	.	7.01036054	0.01
163	168	7.471784947	bacteria	4	.	7.01036054	0.01
163	192	7.137682821	bacteria	4	.	7.01036054	0.01
166	0	0	bacteria	4	.	0.01	0.01
166	12	1.489343414	bacteria	4	.	0.01	0.01
166	24	0	bacteria	4	.	0.01	0.01
166	36	1.515146295	bacteria	4	.	0.01	0.01
166	48	1.582257209	bacteria	4	.	0.01	0.01
166	60	0	bacteria	4	.	0.01	0.01
166	72	1.526809039	bacteria	4	.	0.01	0.01
166	84	1.511342454	bacteria	4	.	0.01	0.01
166	96	3.77966207	bacteria	4	.	0.01	0.01
166	120	5.300305568	bacteria	4	.	0.01	0.01
166	144	5.60738083	bacteria	4	.	0.01	0.01
166	168	6.025890206	bacteria	4	.	0.01	0.01
166	192	5.497417528	bacteria	4	.	0.01	0.01
167	0	7.005497048	bacteria	4	.	7.005497048	0.01
167	12	3.345066252	bacteria	4	.	7.005497048	0.01
167	24	2.642652474	bacteria	4	.	7.005497048	0.01
167	36	1.518991449	bacteria	4	.	7.005497048	0.01
167	48	1.518991449	bacteria	4	.	7.005497048	0.01
167	60	1.820021445	bacteria	4	.	7.005497048	0.01
167	72	1.496524438	bacteria	4	.	7.005497048	0.01
167	84	2.838947119	bacteria	4	.	7.005497048	0.01
167	96	4.684045159	bacteria	4	.	7.005497048	0.01
167	120	6.150630042	bacteria	4	.	7.005497048	0.01
167	144	6.432805301	bacteria	4	.	7.005497048	0.01
167	168	6.662757832	bacteria	4	.	7.005497048	0.01
167	192	5.86923172	bacteria	4	.	7.005497048	0.01
173	0	7.273508342	bacteria	4	.	7.273508342	0.01
173	12	2.360244335	bacteria	4	.	7.273508342	0.01
173	24	0	bacteria	4	.	7.273508342	0.01
173	36	0	bacteria	4	.	7.273508342	0.01
173	48	0	bacteria	4	.	7.273508342	0.01
173	60	0	bacteria	4	.	7.273508342	0.01
173	72	0	bacteria	4	.	7.273508342	0.01
173	84	1.503855508	bacteria	4	.	7.273508342	0.01
173	96	1.522878745	bacteria	4	.	7.273508342	0.01
173	120	4.651357142	bacteria	4	.	7.273508342	0.01
173	144	5.869254734	bacteria	4	.	7.273508342	0.01
173	168	5.692177717	bacteria	4	.	7.273508342	0.01
173	192	5.89515782	bacteria	4	.	7.273508342	0.01
157	0	5.427137881	res bac	5	.	.	5.427137881
157	12	3.428960147	res bac	5	.	.	5.427137881
157	24	4.289106744	res bac	5	.	.	5.427137881
157	48	4.052921698	res bac	5	.	.	5.427137881
157	72	5.012837225	res bac	5	.	.	5.427137881
157	96	5.243297088	res bac	5	.	.	5.427137881
157	120	6.084496075	res bac	5	.	.	5.427137881
157	168	6.165590515	res bac	5	.	.	5.427137881
162	0	5.427634057	res bac	5	.	.	5.427634057
162	12	3.174235887	res bac	5	.	.	5.427634057
162	24	3.666678491	res bac	5	.	.	5.427634057
162	48	4.560232794	res bac	5	.	.	5.427634057
162	72	5.514626644	res bac	5	.	.	5.427634057
162	96	5.913151313	res bac	5	.	.	5.427634057
162	120	4.918641835	res bac	5	.	.	5.427634057
162	168	6.121670662	res bac	5	.	.	5.427634057
163	0	0	res bac	5	.	.	0.01
163	12	4.045158442	res bac	5	.	.	0.01
163	24	4.452225578	res bac	5	.	.	0.01
163	48	5.015133137	res bac	5	.	.	0.01
163	72	5.43562174	res bac	5	.	.	0.01
163	96	6.439375691	res bac	5	.	.	0.01
163	120	7.030023352	res bac	5	.	.	0.01
166	0	0	res bac	5	.	.	0.01
166	12	1.489343414	res bac	5	.	.	0.01
166	24	0	res bac	5	.	.	0.01
166	48	1.524265262	res bac	5	.	.	0.01
166	72	1.526809039	res bac	5	.	.	0.01
166	96	0	res bac	5	.	.	0.01
166	120	0	res bac	5	.	.	0.01
166	168	5.599921474	res bac	5	.	.	0.01
167	0	0	res bac	5	.	.	0.01
167	12	0	res bac	5	.	.	0.01
167	24	2.563471228	res bac	5	.	.	0.01
167	48	1.518991449	res bac	5	.	.	0.01
167	72	1.496524438	res bac	5	.	.	0.01
167	96	4.081985168	res bac	5	.	.	0.01
167	120	5.548570051	res bac	5	.	.	0.01
167	168	0	res bac	5	.	.	0.01
173	0	0	res bac	5	.	.	0.01
173	12	2.059214339	res bac	5	.	.	0.01
173	24	0	res bac	5	.	.	0.01
173	96	1.522878745	res bac	5	.	.	0.01
173	120	0	res bac	5	.	.	0.01
173	168	0	res bac	5	.	.	0.01
